# Supplementary material for: 19.31% binary organic solar cell and low non-radiative recombination enabled by non-monotonic intermediate state transition
Source: Nat Commun. 2023 Mar 30;14:1760. doi: 10.1038/s41467-023-37526-5 (PMC10063688; doi:10.1038/s41467-023-37526-5)
Supplement: Supplementary file 4 — Supplementary Data 1 [file 41467_2023_37526_MOESM4_ESM.txt]

PM6 
C                -13.57235200   -1.38879200    0.25358400
 C                -12.77690400   -2.53433700   -0.04131800
 C                -13.31540400   -3.78141300   -0.38180000
 C                -14.98671100   -1.48116500    0.22012600
 C                -12.76688100   -0.22833300    0.49624800
 C                -11.41907800   -0.45938900    0.42163200
 H                -13.18062500    0.75370200    0.68236700
 C                -15.52341800   -2.72884000   -0.11869100
 C                -14.72706300   -3.87389400   -0.41197400
 C                -15.53965200   -5.03709900   -0.66032400
 C                -16.87687700   -4.81032200   -0.57515800
 H                -15.12751600   -6.01306300   -0.88366800
 S                -17.23937900   -3.13103700   -0.17698800
 S                -11.06021300   -2.14735400    0.03326300
 C                -10.36103000    0.50190800    0.64437400
 C                -10.43363800    1.68698000    1.35406000
 S                 -8.76024400    0.29574100   -0.02521800
 C                 -9.22980300    2.42128500    1.37167500
 H                -11.33208100    2.00202300    1.87144700
 C                 -8.19363400    1.81105500    0.68458200
 H                 -9.10143800    3.36668400    1.87427600
 C                 -6.79772400    2.17257900    0.53964200
 C                 -6.10807500    3.38545500    0.51860000
 C                 -4.68452700    3.23038300    0.30302700
 C                 -6.73313900    4.72667200    0.60406300
 C                 -5.84193500    5.87381300    0.33843600
 C                 -4.41565100    5.71985200    0.17399000
 C                 -3.77642200    4.39069300    0.23367000
 C                 -3.74968000    6.91424100   -0.02171100
 C                 -4.27470700    1.90588600    0.14097400
 C                 -6.26379400    7.18827300    0.28233000
 S                 -5.66527500    0.85087400    0.33253500
 S                 -4.89621400    8.22897800    0.00184600
 C                 -3.02500000    1.23621800   -0.15946200
 C                 -2.94362500   -0.07851500   -0.61433800
 S                 -1.40340500    1.87139700    0.09093100
 C                 -1.63599700   -0.56891200   -0.75067800
 H                 -3.81949100   -0.66349700   -0.86991300
 C                 -0.67279000    0.36111800   -0.39299800
 H                 -1.40145700   -1.55637800   -1.12974700
 C                -12.43882900   -4.92510400   -0.68665500
 C                -11.41421900   -5.43251900    0.07315500
 S                -12.55534700   -5.79349000   -2.21319400
 C                -10.75207200   -6.50971500   -0.57462700
 H                -11.14875400   -5.07392900    1.05955700
 C                -11.22559900   -6.85426600   -1.80935400
 C                -15.86065000   -0.33639500    0.52347800
 C                -16.89845900    0.15797400   -0.22712800
 S                -15.72286400    0.55522100    2.03575400
 C                -17.55269800    1.24310900    0.41473900
 H                -17.17815300   -0.21560500   -1.20386800
 C                -17.06106100    1.60703200    1.63687100
 F                -18.59031900    1.88117100   -0.16369700
 F                 -9.72483600   -7.15874200    0.01034200
 C                -17.54538400    2.70443600    2.53679300
 C                -18.26362500    2.23614600    3.82770300
 H                -18.23347000    3.32507400    1.94987300
 H                -16.70340300    3.35110000    2.81552800
 C                -18.59604900    3.44660700    4.71015700
 H                -17.56426100    1.59311400    4.38129800
 H                -19.07416100    3.13278600    5.64372100
 H                -17.69678400    4.01612700    4.96911800
 H                -19.28627000    4.12715200    4.19702600
 C                -19.52047900    1.41520700    3.51466900
 H                -20.25271600    2.01872000    2.96454300
 H                -19.28737200    0.53660100    2.90604900
 H                -19.99952100    1.06846900    4.43617100
 C                -10.72944600   -7.93911500   -2.71810300
 C                 -9.99315300   -7.45289000   -3.99213800
 H                -11.56782300   -8.58112500   -3.01784300
 H                -10.04984400   -8.56861000   -2.13067000
 C                 -9.65121000   -8.65047700   -4.88841500
 H                -10.68399600   -6.80024600   -4.54516800
 H                 -9.16110600   -8.32342000   -5.81112900
 H                 -8.96833700   -9.33972300   -4.37705700
 H                -10.54793200   -9.21467500   -5.16715500
 C                 -8.73913700   -6.63927700   -3.65018200
 H                 -8.24735000   -6.27973300   -4.55999100
 H                 -8.97857400   -5.76939600   -3.03161100
 H                 -8.01535800   -7.25255000   -3.09964000
 O                 -7.92679600    4.89079700    0.87055100
 O                 -2.54957000    4.24844800    0.23337400
 C                 -7.64059600    7.77453100    0.42170600
 C                 -8.56236600    7.58952600   -0.81304500
 H                 -7.55754000    8.84637400    0.64298100
 H                 -8.12025700    7.29416300    1.27891400
 C                 -9.97959600    8.06591400   -0.46754200
 H                 -8.60784900    6.51447100   -1.01933000
 H                -10.65911300    7.91806400   -1.31339500
 H                -10.38512900    7.51698200    0.38861200
 H                 -9.98859900    9.13451300   -0.21870400
 C                 -8.02448300    8.30864400   -2.05614200
 H                 -7.03083300    7.94802500   -2.33861800
 H                 -8.68959800    8.15186800   -2.91190700
 H                 -7.95311100    9.39068500   -1.88763200
 C                 -2.29170900    7.20735900   -0.23230500
 C                 -1.57682200    7.85679300    0.98425000
 H                 -2.18858600    7.88237400   -1.09187400
 H                 -1.79235800    6.26946800   -0.48255200
 C                 -0.13370200    8.21128200    0.60120800
 H                 -2.10495000    8.79214300    1.22158900
 H                  0.37971200    8.70921900    1.43020600
 H                  0.43663600    7.30906800    0.35135600
 H                 -0.09866300    8.88050800   -0.26561100
 C                 -1.61527500    6.95719700    2.22604900
 H                 -2.64228700    6.74589800    2.53891500
 H                 -1.12581800    5.99841100    2.02767600
 H                 -1.10192500    7.43730500    3.06598100
 C                  0.76277300    0.18068300   -0.42150900
 C                  3.26580500    0.49831800   -0.44789700
 C                  2.86572700   -0.87077400   -0.47862700
 C                  4.60056900    0.91365200   -0.50413100
 C                  5.57901100   -0.10968400   -0.57891800
 C                  4.95124500    2.34352700   -0.48476000
 C                  5.17877800   -1.47874400   -0.61119400
 C                  4.56356900    3.29838900    0.42229400
 S                  5.91639900    3.07113400   -1.76422100
 C                  3.84466600   -1.89401500   -0.55674700
 C                  7.68242900   -1.16197500   -0.62226800
 C                  5.05478600    4.58724800    0.08234900
 H                  3.97085300    3.09848800    1.30590300
 C                  5.80685000    4.66545400   -1.05624000
 C                  3.49463800   -3.32426200   -0.58105700
 C                  9.10906800   -1.38174200   -0.63304500
 F                  4.80105500    5.66395500    0.85329700
 C                  6.44886600    5.88034300   -1.65662300
 C                  3.87268600   -4.27206100   -1.49937100
 S                  2.54422600   -4.06256700    0.70341900
 C                  9.79885400   -2.56445000   -0.82767800
 S                 10.23125700   -0.06979600   -0.34727100
 C                  5.80605100    6.38686200   -2.97264400
 H                  7.51372900    5.68390900   -1.83610500
 H                  6.40114500    6.67784600   -0.90503900
 C                  3.38650000   -5.56414900   -1.16383500
 H                  4.45496100   -4.06439700   -2.38815800
 C                  2.64698200   -5.65171900   -0.01785400
 C                 11.20212500   -2.43269000   -0.76151400
 H                  9.30167600   -3.50775800   -1.02389700
 C                 11.62859900   -1.13941300   -0.51610100
 C                  6.63242200    7.54526500   -3.54701500
 H                  5.83411500    5.55834300   -3.69497700
 C                  4.34169600    6.79454800   -2.77107600
 F                  3.63314700   -6.63465500   -1.94592300
 C                  2.01310000   -6.87189000    0.58059400
 H                 11.89614200   -3.24861200   -0.88497600
 C                 12.95836400   -0.56632400   -0.44673300
 H                  6.21383400    7.89427100   -4.49656300
 H                  6.64421700    8.39781200   -2.85707400
 H                  7.67135500    7.24830600   -3.72797200
 H                  3.89319700    7.11884200   -3.71583600
 H                  3.74271900    5.96620100   -2.38162900
 H                  4.26344700    7.62707600   -2.06127000
 C                  2.67438200   -7.39080300    1.88262100
 H                  2.04989300   -7.66261500   -0.17872100
 H                  0.95095300   -6.67702800    0.77702200
 C                 14.20115400   -1.05546400   -0.04559300
 S                 13.11858300    1.10971500   -0.93457700
 C                  1.85633400   -8.55512800    2.45690400
 H                  2.65617500   -6.56935900    2.61328000
 C                  4.13588900   -7.79596700    1.65661200
 C                 15.25396100   -0.06169300   -0.10498900
 C                 14.82552400    1.19412500   -0.53462000
 H                  2.28829600   -8.91345000    3.39692000
 H                  0.82001100   -8.26037900    2.65542700
 H                  1.83496500   -9.40073000    1.75872900
 H                  4.20452100   -8.62083700    0.93696400
 H                  4.72938400   -6.96330000    1.26788700
 H                  4.59734000   -8.13021600    2.59158100
 C                 15.43421000    2.50263200   -0.69057400
 C                 14.71354500    3.68774800   -0.75161500
 S                 17.14304500    2.84667300   -0.95643400
 C                 15.49833200    4.83141200   -1.01995800
 H                 13.64290900    3.73056900   -0.58734800
 C                 16.83358300    4.54363500   -1.17450200
 H                 15.09550200    5.83630400   -1.08584400
 C                 14.45050500   -2.41211300    0.49614700
 C                 15.77971600   -2.63084900    1.10180200
 O                 13.60527600   -3.31039100    0.46232300
 C                 16.84163200   -1.65800800    0.99824500
 C                 16.15256200   -3.78542900    1.76255700
 C                 16.63892900   -0.37140400    0.30025800
 C                 18.02110500   -2.06316800    1.59158100
 S                 17.81088100   -3.65392000    2.27701600
 C                 15.36347300   -5.02735000    2.06958800
 O                 17.57039600    0.40294600    0.06281200
 C                 19.34837000   -1.37085000    1.71365500
 C                 14.32151500   -4.87764300    3.21006200
 H                 16.05293200   -5.84182600    2.32638800
 H                 14.83160800   -5.31659800    1.15910900
 C                 20.46833700   -1.94353600    0.80287400
 H                 19.68684400   -1.43560800    2.75594600
 H                 19.19789300   -0.31607700    1.47565300
 C                 13.46552400   -6.14874100    3.28909000
 H                 13.66521500   -4.04453000    2.93557900
 C                 14.97671000   -4.56661100    4.56129700
 C                 21.78801000   -1.21666200    1.09488300
 H                 20.60086300   -3.00415700    1.06284900
 C                 20.10569200   -1.85731500   -0.68500700
 H                 12.70288800   -6.05893400    4.06974300
 H                 12.95351500   -6.34223800    2.34087800
 H                 14.08027700   -7.02608800    3.52627900
 H                 15.55680200   -3.63935600    4.53036100
 H                 14.21799000   -4.45691900    5.34334600
 H                 15.65245200   -5.37502800    4.86821400
 H                 22.60512600   -1.63421200    0.49748100
 H                 21.70842200   -0.15089000    0.85038600
 H                 22.06898000   -1.29791000    2.15079300
 H                 19.19934000   -2.42681200   -0.91198800
 H                 19.92660700   -0.81919000   -0.98253200
 H                 20.91605300   -2.25803400   -1.30336700
 S                  1.86503600    1.56423700   -0.40406700
 S                  6.57885700   -2.54660700   -0.65438600
 C                  1.44141300   -1.00982600   -0.46376700
 C                  7.00421400    0.02791100   -0.58109500
 H                  0.94009600   -1.96834700   -0.46911600
 H                  7.50535100    0.98698000   -0.55131900
 C                -17.99147100   -5.79044700   -0.77263200
 H                -18.61425500   -5.88043900    0.12458100
 H                -18.64896300   -5.49339400   -1.59768000
 H                -17.58349000   -6.77786200   -1.00327400
 C                 17.95472300    5.50254000   -1.44401700
 H                 18.68490900    5.51527100   -0.62696200
 H                 18.49687900    5.24815500   -2.36159400
 H                 17.55959600    6.51568100   -1.55681700

Y6
C                 -0.71587300   -4.85783800   -0.10597700
 C                  0.71582000   -4.85783400    0.10602000
 N                  1.25028600   -6.07011700    0.18522700
 S                 -0.00002400   -7.14477200    0.00005500
 N                 -1.25033400   -6.07012500   -0.18516500
 C                 -1.41707700   -3.60995500   -0.15470100
 C                 -0.71550200   -2.37601000   -0.02488200
 C                  0.71544100   -2.37600800    0.02487600
 C                  1.41702100   -3.60994700    0.15471800
 C                 -2.78597600   -3.29035700   -0.22207700
 C                 -2.90344700   -1.90092500   -0.09911300
 N                 -1.64390800   -1.33806200    0.03288500
 N                  1.64384300   -1.33805700   -0.03291200
 C                  2.90338500   -1.90091400    0.09909400
 C                  2.78591900   -3.29034400    0.22208400
 S                 -4.32370500   -4.10745700   -0.35691600
 C                 -5.13463900   -2.53474200   -0.23505200
 C                 -4.24128900   -1.45547300   -0.10097600
 C                  4.24122600   -1.45545600    0.10094900
 C                  5.13457900   -2.53472000    0.23504200
 S                  4.32365000   -4.10743500    0.35694600
 C                 -6.48402600   -2.16797700   -0.25740600
 C                 -6.64171600   -0.76311300   -0.13447300
 S                 -5.06443000    0.06744500   -0.00451100
 S                  5.06436200    0.06746300    0.00445500
 C                  6.64165300   -0.76308800    0.13441300
 C                  6.48396500   -2.16795100    0.25737100
 C                  7.92688700   -0.17476800    0.12087000
 C                 -7.92694400   -0.17478000   -0.12094000
 C                 -8.40223900    1.12063700   -0.02122900
 C                  8.40222400    1.12063600    0.02116000
 C                 -9.80912000    1.53078700   -0.02111900
 C                 -9.83541000    3.01365600    0.08828200
 C                 -8.51343000    3.48537600    0.15855200
 C                 -7.57709100    2.34144500    0.09727800
 C                  7.57713200    2.34148600   -0.09732100
 C                  8.51352100    3.48538200   -0.15849600
 C                  9.83548000    3.01359800   -0.08827100
 C                  9.80912400    1.53072400    0.02102700
 C                -10.89226200    3.93190400    0.12777100
 C                -10.57567800    5.28052800    0.23557100
 C                 -9.24996000    5.73265800    0.30444100
 C                 -8.19537800    4.83315400    0.26654100
 C                  8.19552900    4.83318300   -0.26637500
 C                  9.25015100    5.73264200   -0.30421600
 C                 10.57585000    5.28044800   -0.23539400
 C                 10.89237400    3.93180100   -0.12770100
 C                -10.94016800    0.73525800   -0.09926500
 C                 10.94013900    0.73514000    0.09908400
 F                -11.55424800    6.19242200    0.27592000
 F                 -9.02849000    7.04825800    0.40671100
 F                  9.02873900    7.04826000   -0.40638400
 F                 11.55446100    6.19230100   -0.27568100
 O                 -6.35374700    2.42269300    0.13756700
 O                  6.35379000    2.42280200   -0.13753600
 C                 -1.45663700    0.00768800    0.57065400
 C                  1.45656800    0.00768000   -0.57071400
 C                  7.61459100   -3.15093900    0.39536100
 C                 -7.61465300   -3.15097200   -0.39534800
 C                -12.26917700    1.25966000   -0.08654500
 N                -13.36633900    1.65163900   -0.07920900
 C                -10.91418300   -0.68918300   -0.19816900
 N                -10.93143600   -1.85204800   -0.27972500
 C                 10.91409200   -0.68930800    0.19788000
 N                 10.93129200   -1.85218000    0.27934200
 C                 12.26917000    1.25948600    0.08636400
 N                 13.36634500    1.65142800    0.07902600
 H                  8.69277900   -0.93460400    0.21168300
 H                 -8.69285000   -0.93460100   -0.21175300
 H                -11.93603300    3.65388500    0.07881200
 H                 -7.16661000    5.17158800    0.31855600
 H                  7.16677500    5.17166700   -0.31836000
 H                 11.93613300    3.65373000   -0.07877000
 H                 -2.32839900    0.26692200    1.17467900
 H                 -0.58191500    0.02773700    1.22059600
 H                 -1.34565000    0.75710600   -0.21777800
 H                  1.34557900    0.75711700    0.21769900
 H                  2.32832900    0.26690200   -1.17474600
 H                  0.58184500    0.02771000   -1.22065600
 H                  8.20933600   -2.96109100    1.29433600
 H                  7.23184900   -4.17191800    0.45900800
 H                  8.30233600   -3.10474800   -0.45456100
 H                 -7.23188600   -4.17191400   -0.45942700
 H                 -8.30211700   -3.10506400    0.45482000
 H                 -8.20970500   -2.96088300   -1.29406300

TCB
 C                  1.16438300    0.77900900    0.00001500
 C                  1.23439500   -0.60778900    0.00004900
 C                  0.09253300   -1.39796700    0.00000100
 C                 -1.14355700   -0.76496500   -0.00000700
 C                 -1.25691500    0.61883000    0.00001400
 C                 -0.09076000    1.37294000   -0.00000200
 H                  2.06154100    1.37910400    0.00003000
 H                 -2.22516100    1.09570900    0.00003400
 Cl                -0.20583400    3.10961900   -0.00001000
 H                  0.16377200   -2.47516700   -0.00001800
 Cl                -2.59028800   -1.73306200   -0.00000500
 Cl                 2.79608500   -1.37655700   -0.00001300
