# Supplementary material for: 19.31% binary organic solar cell and low non-radiative recombination enabled by non-monotonic intermediate state transition
Source: Nat Commun. 2023 Mar 30;14:1760. doi: 10.1038/s41467-023-37526-5 (PMC10063688; doi:10.1038/s41467-023-37526-5)
Supplement: Supplementary file 6 — Source Data [file 41467_2023_37526_MOESM6_ESM.xlsx]

## Sheet: Fig.2b
PM6:Y6
	DIO	TCB
Voltage (V)	Current density(mA/cm2)
-0.1	-26.5494	-27.0481
-0.095	-26.5674	-27.054
-0.09	-26.5824	-27.0657
-0.085	-26.5894	-27.0791
-0.08	-26.5935	-27.0859
-0.075	-26.59	-27.0925
-0.07	-26.5823	-27.0935
-0.065	-26.5719	-27.0935
-0.06	-26.5611	-27.0899
-0.055	-26.5461	-27.0865
-0.05	-26.5362	-27.0748
-0.045	-26.5299	-27.065
-0.04	-26.5239	-27.0552
-0.035	-26.5248	-27.0439
-0.03	-26.5375	-27.0334
-0.025	-26.5514	-27.0282
-0.02	-26.5593	-27.0143
-0.015	-26.5767	-27.0053
-0.01	-26.5953	-27.006
-0.005	-26.599	-27.0128
0	-26.6	-27.0232
0.005	-26.5997	-27.0479
0.01	-26.5897	-27.0737
0.015	-26.5731	-27.1017
0.02	-26.5617	-27.127
0.025	-26.5467	-27.1446
0.03	-26.5322	-27.1543
0.035	-26.5165	-27.1591
0.04	-26.501	-27.1578
0.045	-26.4867	-27.147
0.05	-26.4828	-27.1295
0.055	-26.4824	-27.1084
0.06	-26.4863	-27.0873
0.065	-26.4946	-27.071
0.07	-26.5047	-27.0663
0.075	-26.5069	-27.061
0.08	-26.5056	-27.0533
0.085	-26.505	-27.0473
0.09	-26.4979	-27.0413
0.095	-26.4885	-27.0369
0.1	-26.4805	-27.0417
0.105	-26.4722	-27.0524
0.11	-26.462	-27.061
0.115	-26.4607	-27.0642
0.12	-26.463	-27.0588
0.125	-26.4562	-27.054
0.13	-26.4517	-27.0462
0.135	-26.4489	-27.0418
0.14	-26.4421	-27.0372
0.145	-26.4321	-27.0279
0.15	-26.4376	-27.0178
0.155	-26.443	-27.013
0.16	-26.4448	-27.006
0.165	-26.4459	-26.9995
0.17	-26.4475	-26.9944
0.175	-26.4408	-26.9869
0.18	-26.4307	-26.9771
0.185	-26.4233	-26.9637
0.19	-26.417	-26.9473
0.195	-26.4106	-26.9382
0.2	-26.407	-26.9389
0.205	-26.4086	-26.9477
0.21	-26.4131	-26.9655
0.215	-26.418	-26.9853
0.22	-26.4207	-26.9988
0.225	-26.42	-27.0031
0.23	-26.4119	-26.9962
0.235	-26.3989	-26.9792
0.24	-26.3816	-26.9612
0.245	-26.367	-26.9464
0.25	-26.3579	-26.9281
0.255	-26.3586	-26.9054
0.26	-26.3622	-26.8849
0.265	-26.3672	-26.8701
0.27	-26.3701	-26.8637
0.275	-26.3706	-26.8716
0.28	-26.3689	-26.8835
0.285	-26.3674	-26.8918
0.29	-26.3734	-26.8955
0.295	-26.3822	-26.8943
0.3	-26.3973	-26.8849
0.305	-26.4129	-26.8819
0.31	-26.4235	-26.8881
0.315	-26.4267	-26.8954
0.32	-26.429	-26.9005
0.325	-26.4253	-26.9019
0.33	-26.4128	-26.9019
0.335	-26.3962	-26.8942
0.34	-26.3858	-26.8823
0.345	-26.3772	-26.8644
0.35	-26.3675	-26.8413
0.355	-26.3617	-26.8156
0.36	-26.3622	-26.796
0.365	-26.3612	-26.7799
0.37	-26.358	-26.7673
0.375	-26.3562	-26.7558
0.38	-26.3551	-26.7492
0.385	-26.3557	-26.7419
0.39	-26.3481	-26.7405
0.395	-26.3377	-26.7452
0.4	-26.3225	-26.7551
0.405	-26.31	-26.7614
0.41	-26.2959	-26.7671
0.415	-26.284	-26.7664
0.42	-26.2774	-26.7643
0.425	-26.27	-26.7633
0.43	-26.262	-26.7598
0.435	-26.2622	-26.7497
0.44	-26.2679	-26.7362
0.445	-26.2662	-26.7155
0.45	-26.2646	-26.6927
0.455	-26.2572	-26.6711
0.46	-26.2378	-26.6546
0.465	-26.2173	-26.6414
0.47	-26.2086	-26.6343
0.475	-26.1944	-26.6271
0.48	-26.1865	-26.6209
0.485	-26.1881	-26.6124
0.49	-26.1874	-26.6016
0.495	-26.1708	-26.5894
0.5	-26.1632	-26.5837
0.505	-26.1582	-26.5825
0.51	-26.1483	-26.5913
0.515	-26.133	-26.6018
0.52	-26.1288	-26.6109
0.525	-26.1273	-26.6161
0.53	-26.126	-26.617
0.535	-26.1177	-26.6126
0.54	-26.1066	-26.6075
0.545	-26.0899	-26.6014
0.55	-26.0705	-26.5915
0.555	-26.0445	-26.5696
0.56	-26.021	-26.5414
0.565	-26.0003	-26.5145
0.57	-25.9827	-26.4907
0.575	-25.9607	-26.4696
0.58	-25.938	-26.4535
0.585	-25.9137	-26.4329
0.59	-25.8929	-26.411
0.595	-25.8684	-26.3901
0.6	-25.8407	-26.369
0.605	-25.8058	-26.3544
0.61	-25.771	-26.3464
0.615	-25.7315	-26.3354
0.62	-25.6836	-26.3188
0.625	-25.6323	-26.3006
0.63	-25.5776	-26.2778
0.635	-25.5203	-26.2502
0.64	-25.4594	-26.2195
0.645	-25.3902	-26.1852
0.65	-25.3258	-26.1449
0.655	-25.2718	-26.0997
0.66	-25.191	-26.0526
0.665	-25.0967	-26.0049
0.67	-25.0001	-25.9588
0.675	-24.8811	-25.9055
0.68	-24.7304	-25.85
0.685	-24.5713	-25.7871
0.69	-24.394	-25.7129
0.695	-24.1924	-25.629
0.7	-23.9614	-25.545
0.705	-23.7059	-25.451
0.71	-23.4256	-25.3423
0.715	-23.1093	-25.2265
0.72	-22.7547	-25.086
0.725	-22.3669	-24.9178
0.73	-21.942	-24.7222
0.735	-21.4637	-24.5025
0.74	-20.9279	-24.2472
0.745	-20.3394	-23.9584
0.75	-19.6883	-23.6284
0.755	-18.9709	-23.2528
0.76	-18.195	-22.8268
0.765	-17.3563	-22.3447
0.77	-16.4403	-21.8081
0.775	-15.4475	-21.2183
0.78	-14.3719	-20.5607
0.785	-13.217	-19.8178
0.79	-11.9869	-18.9857
0.795	-10.6866	-18.0681
0.8	-9.31441	-17.0546
0.805	-7.87237	-15.9488
0.81	-6.35936	-14.7532
0.815	-4.77787	-13.4578
0.82	-3.02957	-12.0471
0.825	-1.3094	-10.5167
0.83	0.47542	-8.86456
0.835	2.324	-7.09022
0.84	4.23347	-5.19911
0.845	6.10375	-3.18777
0.85	8.12062	-1.05834
0.855	10.191	1.18456
0.86	12.3093	3.53652
0.865	14.4739	5.99808
0.87	16.6839	8.56212
0.875	18.9405	11.2292
0.88	21.2384	13.9935
0.885	23.5765	16.8517
0.89	25.9506	19.7989
0.895	28.3605	22.8326
0.9	30.8023	25.9457

## Sheet: Table 1
PM6:Y6
DIO	TCB
PCE (%)
16.83	17.91
16.54	18
16.56	17.67
16.48	17.8
16.52	17.82
16.63	17.91
16.46	17.76
16.47	17.84
16.51	17.85
16.64	18.06
16.56	17.93
16.49	17.78
16.63	17.83
16.64	17.94
16.65	17.85
16.64	17.79
16.6	17.99
16.62	17.76
16.7	18.01
16.71	17.92
16.73	17.81
16.64	17.81
16.55	17.85
16.46	17.98
16.48	17.79
16.53	17.92
16.58	17.79
16.59	17.79
16.6	17.69
16.68	17.94
16.72	17.85
16.82	17.91
16.71	17.89

## Sheet: Fig.3h
	Peak area (a.u.)
	pai-pai	lamellar
DIO	1.35	0.74
TCB	1.39	0.9

## Sheet: Fig.4c
DIO			TCB
Spin coating time (s)	Intensity (a.u.)		Spin coating time (s)	Intensity (a.u.)
0	0		0	0
0.38	0.65532		0.36	0.37581
0.73	0.96718		0.73	0.43816
1.08	0.96227		1.09	0.49194
1.46	0.97623		1.48	0.55296
1.88	0.95982		1.85	0.61723
2.24	0.9614		2.21	0.67103
2.61	0.9622		2.56	0.71964
2.99	0.98031		2.93	0.75939
3.36	0.95918		3.28	0.78717
3.73	0.98032		3.56	0.81495
4.15	0.96663		3.93	0.83883
4.5	0.96378		4.31	0.8609
4.8	0.97035		4.68	0.87667
5.17	0.98121		5.07	0.89044
5.53	0.975		5.43	0.90175
5.9	0.9663		5.79	0.91061
6.28	0.97711		6.18	0.92158
6.63	0.98122		6.56	0.92896
7.01	0.98093		6.93	0.93488
7.39	0.97945		7.33	0.93761
7.74	0.96866		7.68	0.94478
8.11	0.97204		8.05	0.95151
8.56	0.96809		8.41	0.95396
8.88	0.97292		8.79	0.95823
9.23	0.99094		9.14	0.96015
9.6	0.98751		9.53	0.9637
9.96	0.97019		9.89	0.96613
10.33	0.97711		10.24	0.97045
10.72	0.98555		10.63	0.9715
11.08	0.9831		10.97	0.97471
11.46	0.98024		11.34	0.97352
11.84	0.98612		11.71	0.97891
12.19	0.9713		12.08	0.97923
12.59	0.99576		12.43	0.98098
12.97	0.98942		12.83	0.98091
13.33	0.99424		13.19	0.98392
13.68	0.99409		13.54	0.98526
14.06	0.97406		13.91	0.98595
14.43	0.98791		14.28	0.98663
14.79	0.97929		14.64	0.98715
15.16	0.99721		14.93	0.98819
15.53	0.98484		15.29	0.98981
15.89	0.98446		15.65	0.99041
16.28	0.99757		16.03	0.99028
16.66	0.9795		16.41	0.99262
17.03	0.99552		16.73	0.99172
17.36	1		17.16	0.99366
17.71	0.9899		17.64	0.99588
18.12	0.99681		18.04	0.99594
18.49	0.97452		18.41	0.99581
18.87	0.99904		18.8	0.99717
19.24	0.98911		19.14	0.99886
19.59	0.97934		19.52	0.99906
19.91	0.9999		19.9	0.99806
20.29	0.98524		20.26	1

## Sheet: Fig.4f
DIO			TCB
Spin coating time (s)	Intensity (a.u.)		Spin coating time (s)	Intensity (a.u.)
0	0		0	0
0.38	0.4482		0.36	0.23099
0.73	0.9733		0.73	0.6294
1.08	0.97385		1.09	0.68917
1.46	0.98032		1.48	0.74146
1.88	0.97157		1.85	0.7862
2.24	0.97237		2.21	0.81925
2.61	0.9743		2.56	0.84998
2.99	0.98407		2.93	0.87197
3.36	0.97263		3.28	0.88685
3.73	0.98342		3.56	0.90348
4.15	0.97767		3.93	0.91654
4.5	0.97744		4.31	0.92672
4.8	0.97963		4.68	0.93598
5.17	0.98659		5.07	0.9422
5.53	0.98272		5.43	0.94889
5.9	0.97648		5.79	0.95379
6.28	0.98379		6.18	0.95807
6.63	0.98417		6.56	0.96208
7.01	0.98572		6.93	0.96521
7.39	0.98326		7.33	0.96836
7.74	0.98077		7.68	0.971
8.11	0.98145		8.05	0.97481
8.56	0.97899		8.41	0.97571
8.88	0.98079		8.79	0.97806
9.23	0.99141		9.14	0.97916
9.6	0.99153		9.53	0.98136
9.96	0.97846		9.89	0.98258
10.33	0.98653		10.24	0.98323
10.72	0.99033		10.63	0.98455
11.08	0.98784		10.97	0.98607
11.46	0.98899		11.34	0.98662
11.84	0.99095		11.71	0.98798
12.19	0.98234		12.08	0.98823
12.59	0.99572		12.43	0.98987
12.97	0.99164		12.83	0.98964
13.33	0.9947		13.19	0.99071
13.68	0.99445		13.54	0.99191
14.06	0.98535		13.91	0.99074
14.43	0.99615		14.28	0.99226
14.79	0.98772		14.64	0.99291
15.16	0.99779		14.93	0.99308
15.53	0.9895		15.29	0.99403
15.89	0.98935		15.65	0.99458
16.28	0.996		16.03	0.9956
16.66	0.98545		16.41	0.99558
17.03	0.99636		16.73	0.99533
17.36	0.99708		17.16	0.99639
17.71	0.99397		17.64	0.99693
18.12	0.996		18.04	0.99713
18.49	0.98417		18.41	0.99674
18.87	0.99793		18.8	0.99698
19.24	0.99332		19.14	0.998
19.59	0.98863		19.52	0.99919
19.91	1		19.9	1
20.29	0.99259		20.26	0.99909

## Sheet: Table 3
BTR-Cl:Y6, DIO	BTR-Cl:Y6, TCB	PBDB-T:ITIC, DIO	PBDB-T:ITIC, TCB	PBDB-T-2Cl:IT-4F, DIO	PBDB-T-2Cl:IT-4F, TCB	PM1:BTP-eC9, DIO	PM1:BTP-eC9, TCB	PM6:BTP-eC9, DIO	PM6:BTP-eC9, TCB
PCE (%)
14.02	14.58	10.43	11.5	13.66	14.73	17.86	18.99	17.98	18.86
13.5	14.97	10.7	11.6	13.87	14.86	17.84	18.79	17.95	18.76
13.94	14.61	10.77	11.72	14	14.85	17.57	18.58	17.87	19.2
14.05	14.94	10.79	11.32	14.02	14.93	17.62	19.01	17.42	19.09
14.01	14.93	10.72	11.63	13.72	14.72	17.83	19.1	17.58	19.31
13.69	15	11.06	11.64	14.03	14.58	17.43	19.04	17.56	19.14
13.96	14.87	10.75	11.64	14.1	14.87	17.31	19.06	17.69	19.13
13.64	14.79	10.85	11.66	14.05	14.58	17.48	19.02	17.8	18.81
13.77	14.63	10.85	11.67	13.98	14.67	17.47	18.83	17.81	19.22
13.65	14.76	10.92	11.67	13.89	14.54	17.33	18.99	17.82	19.18
14.01	14.85	10.75	11.68	13.85	14.73	17.34	19.03	17.74	18.71
13.88	15.01	10.92	11.46	14.15	14.78	17.41	18.71	17.78	18.72
13.7	14.97	10.82	11.52	14.2	14.85	17.83	19.09	17.77	18.8
13.75	14.94	10.83	11.55	13.89	14.64	17.61	18.66	17.46	19.15
13.77	14.55	10.85	11.49	13.62	14.67	17.42	18.79	17.3	19.13
13.95	14.76	11	11.57	14.11	14.75	17.39	18.82	17.26	19.15
13.71	14.73	10.92	11.84	13.85	14.6	17.78	18.62	17.68	18.77
13.92	14.83	10.86	11.65	13.91	14.82	17.32	18.75	17.26	19.12
13.52	14.71	10.72	11.72	14.23	14.4	17.22	18.53	17.55	19.14
13.94	14.84	10.69	11.83	13.88	14.85	17.16	18.63	17.75	19.21

## Sheet: Fig.6a
PM1:BTP-Ec9
	DIO	TCB
Voltage (V)	Current density(mA/cm2)
-0.2	-26.8448	-27.5329
-0.195	-26.8438	-27.5576
-0.19	-26.8692	-27.4958
-0.185	-26.8745	-27.4607
-0.18	-26.8872	-27.4259
-0.175	-26.9069	-27.3954
-0.17	-26.9294	-27.3744
-0.165	-26.9395	-27.3588
-0.16	-26.957	-27.3654
-0.155	-26.9662	-27.3659
-0.15	-26.9611	-27.3721
-0.145	-26.9618	-27.3814
-0.14	-26.9629	-27.3824
-0.135	-26.9583	-27.3749
-0.13	-26.9557	-27.3635
-0.125	-26.9532	-27.3425
-0.12	-26.9465	-27.3152
-0.115	-26.9386	-27.2946
-0.11	-26.9416	-27.2759
-0.105	-26.9424	-27.2674
-0.1	-26.9387	-27.2706
-0.095	-26.9382	-27.2721
-0.09	-26.9361	-27.288
-0.085	-26.9254	-27.3012
-0.08	-26.9141	-27.3155
-0.075	-26.9068	-27.3256
-0.07	-26.8956	-27.3462
-0.065	-26.884	-27.3455
-0.06	-26.8822	-27.3496
-0.055	-26.879	-27.3471
-0.05	-26.8699	-27.3409
-0.045	-26.8647	-27.3332
-0.04	-26.8639	-27.3154
-0.035	-26.8561	-27.2933
-0.03	-26.8465	-27.2716
-0.025	-26.841	-27.259
-0.02	-26.8324	-27.2448
-0.015	-26.8239	-27.2555
-0.01	-26.8187	-27.2647
-0.005	-26.8196	-27.2752
0	-26.8196	-27.2899
0.005	-26.8204	-27.3057
0.01	-26.8206	-27.3082
0.015	-26.8214	-27.316
0.02	-26.8219	-27.3178
0.025	-26.8236	-27.3026
0.03	-26.8274	-27.2787
0.035	-26.8342	-27.247
0.04	-26.8369	-27.1957
0.045	-26.8311	-27.1466
0.05	-26.8252	-27.1077
0.055	-26.823	-27.0806
0.06	-26.8208	-27.0758
0.065	-26.8165	-27.0951
0.07	-26.8189	-27.1156
0.075	-26.8216	-27.1367
0.08	-26.8165	-27.1531
0.085	-26.8022	-27.1566
0.09	-26.7892	-27.1511
0.095	-26.7786	-27.1431
0.1	-26.7707	-27.1345
0.105	-26.766	-27.1207
0.11	-26.7648	-27.1054
0.115	-26.7671	-27.0951
0.12	-26.7671	-27.0957
0.125	-26.7659	-27.0846
0.13	-26.766	-27.0807
0.135	-26.7679	-27.0879
0.14	-26.7666	-27.0942
0.145	-26.7626	-27.099
0.15	-26.7548	-27.1223
0.155	-26.7433	-27.1383
0.16	-26.7331	-27.1404
0.165	-26.729	-27.1438
0.17	-26.7191	-27.1456
0.175	-26.7115	-27.1396
0.18	-26.7079	-27.1296
0.185	-26.7083	-27.124
0.19	-26.7036	-27.1176
0.195	-26.703	-27.1118
0.2	-26.6877	-27.1093
0.205	-26.6619	-27.1183
0.21	-26.6259	-27.125
0.215	-26.5867	-27.1303
0.22	-26.5585	-27.1279
0.225	-26.5651	-27.1282
0.23	-26.5872	-27.1228
0.235	-26.6148	-27.1152
0.24	-26.6467	-27.1049
0.245	-26.6679	-27.0936
0.25	-26.6686	-27.0686
0.255	-26.6629	-27.0532
0.26	-26.6626	-27.0411
0.265	-26.6599	-27.0277
0.27	-26.6621	-27.0215
0.275	-26.6658	-27.0221
0.28	-26.6658	-27.013
0.285	-26.6566	-27.0031
0.29	-26.6457	-26.9916
0.295	-26.6356	-26.9619
0.3	-26.6256	-26.9261
0.305	-26.6171	-26.8885
0.31	-26.6131	-26.8542
0.315	-26.6133	-26.8274
0.32	-26.6082	-26.8153
0.325	-26.6001	-26.8105
0.33	-26.5971	-26.8193
0.335	-26.5902	-26.8285
0.34	-26.5735	-26.8334
0.345	-26.564	-26.8413
0.35	-26.5668	-26.8535
0.355	-26.5538	-26.8564
0.36	-26.5331	-26.8626
0.365	-26.5244	-26.8649
0.37	-26.5083	-26.8666
0.375	-26.4879	-26.8591
0.38	-26.4921	-26.857
0.385	-26.5108	-26.8576
0.39	-26.5228	-26.8567
0.395	-26.5362	-26.8483
0.4	-26.5398	-26.8335
0.405	-26.5291	-26.8101
0.41	-26.5103	-26.7762
0.415	-26.4888	-26.7401
0.42	-26.4677	-26.7081
0.425	-26.4512	-26.6806
0.43	-26.4316	-26.6565
0.435	-26.4144	-26.6522
0.44	-26.4007	-26.6546
0.445	-26.3877	-26.6611
0.45	-26.3735	-26.6819
0.455	-26.3623	-26.7036
0.46	-26.3544	-26.7203
0.465	-26.3561	-26.7425
0.47	-26.3657	-26.7556
0.475	-26.3705	-26.7567
0.48	-26.373	-26.7582
0.485	-26.3719	-26.7494
0.49	-26.3611	-26.7361
0.495	-26.3422	-26.7218
0.5	-26.3275	-26.7038
0.505	-26.317	-26.6737
0.51	-26.3045	-26.6322
0.515	-26.2928	-26.591
0.52	-26.2857	-26.5528
0.525	-26.2758	-26.519
0.53	-26.2626	-26.5064
0.535	-26.2509	-26.5239
0.54	-26.2388	-26.5425
0.545	-26.2166	-26.5565
0.55	-26.1929	-26.5695
0.555	-26.1743	-26.5725
0.56	-26.1602	-26.5479
0.565	-26.1474	-26.5101
0.57	-26.1391	-26.4718
0.575	-26.1346	-26.4276
0.58	-26.1243	-26.3849
0.585	-26.1074	-26.3639
0.59	-26.0814	-26.3723
0.595	-26.0567	-26.3809
0.6	-26.0329	-26.3922
0.605	-26.0167	-26.3845
0.61	-25.9917	-26.359
0.615	-25.971	-26.32
0.62	-25.9442	-26.2878
0.625	-25.9085	-26.2683
0.63	-25.8666	-26.266
0.635	-25.8362	-26.2636
0.64	-25.8055	-26.2517
0.645	-25.7724	-26.2304
0.65	-25.7423	-26.2055
0.655	-25.711	-26.1797
0.66	-25.674	-26.1567
0.665	-25.6298	-26.1406
0.67	-25.5804	-26.1256
0.675	-25.5238	-26.1054
0.68	-25.4541	-26.0799
0.685	-25.3782	-26.0499
0.69	-25.3021	-26.0098
0.695	-25.2191	-25.9687
0.7	-25.1286	-25.924
0.705	-25.0348	-25.8746
0.71	-24.9359	-25.8253
0.715	-24.8277	-25.7802
0.72	-24.7142	-25.734
0.725	-24.5912	-25.6877
0.73	-24.4547	-25.6289
0.735	-24.2996	-25.5576
0.74	-24.1258	-25.479
0.745	-23.9337	-25.3971
0.75	-23.7157	-25.3007
0.755	-23.4664	-25.2074
0.76	-23.1853	-25.1011
0.765	-22.8711	-24.9681
0.77	-22.5175	-24.8069
0.775	-22.1254	-24.6224
0.78	-21.6938	-24.4046
0.785	-21.2106	-24.1504
0.79	-20.672	-23.8659
0.795	-20.0687	-23.5453
0.8	-19.3933	-23.1782
0.805	-18.6388	-22.7609
0.81	-17.8023	-22.2835
0.815	-16.8708	-21.73
0.82	-15.8393	-21.0936
0.825	-14.6948	-20.3619
0.83	-13.4253	-19.5224
0.835	-12.0232	-18.57
0.84	-10.4783	-17.4969
0.845	-8.78543	-16.29
0.85	-6.93976	-14.9426
0.855	-4.93417	-13.4456
0.86	-2.76125	-11.8015
0.865	-0.4179	-9.99852
0.87	2.10317	-8.02979
0.875	4.8041	-5.89661
0.88	7.68542	-3.5912
0.885	10.748	-1.11534
0.89	13.994	1.52286
0.895	17.42	4.32155
0.9	21.0234	7.26791
0.905	24.8002	10.3822
0.91	28.7453	13.6415
0.915	32.851	17.0449
0.92	37.1133	20.5774
0.925	41.5271	24.2474
0.93	46.087	28.0156
0.935	50.7859	31.8932
0.94	55.6199	35.8717
0.945	60.5838	39.9536
0.95	65.6702	44.1305
0.955	70.8753	48.3923
0.96	76.1942	52.7425
0.965	81.6225	57.1728
0.97	87.16	61.6738
0.975	92.7956	66.2469
0.98	98.5245	70.8837
0.985	104.346	75.5826
0.99	110.254	80.3369
0.995	116.254	85.1527
1	122.337	90.0151
1.005	128.497	94.9269
1.01	134.731	99.8888
1.015	141.026	104.9
1.02	147.374	109.95
1.025	153.792	115.042
1.03	160.267	120.178
1.035	166.8	125.349
1.04	173.4	130.553
1.045	180.052	135.793
1.05	186.751	141.063
1.055	193.505	146.364
1.06	200.307	151.695
1.065	207.154	157.057
1.07	214.047	162.442
1.075	220.984	167.861
1.08	227.962	173.303
1.085	234.983	178.77
1.09	242.046	184.205
1.095	249.148	189.664
1.1	256.287	195.137
1.105	263.463	200.631
1.11	270.67	206.142
1.115	277.911	211.728
1.12	285.187	217.333
1.125	292.494	222.957
1.13	299.833	228.6
1.135	307.206	234.261
1.14	314.607	239.938
1.145	322.037	245.632
1.15	329.496	251.343
1.155	336.985	257.068
1.16	344.503	262.81
1.165	352.051	268.567
1.17	359.624	274.339
1.175	367.223	280.125
1.18	374.847	285.926
1.185	382.492	291.74
1.19	390.16	297.567
1.195	397.832	303.394
1.2	405.545	309.244

## Sheet: Fig.6b
PM6:BTP-Ec9
	DIO	TCB
Voltage (V)	Current density(mA/cm2)
-0.1	-27.5622	-27.9628
-0.095	-27.5726	-27.9457
-0.09	-27.5773	-27.9311
-0.085	-27.5751	-27.9206
-0.08	-27.5721	-27.9189
-0.075	-27.5751	-27.9284
-0.07	-27.5768	-27.9408
-0.065	-27.5784	-27.9439
-0.06	-27.5819	-27.9415
-0.055	-27.5793	-27.9352
-0.05	-27.5728	-27.9272
-0.045	-27.5677	-27.9175
-0.04	-27.5597	-27.9242
-0.035	-27.55	-27.939
-0.03	-27.5401	-27.9593
-0.025	-27.5282	-27.9758
-0.02	-27.5159	-27.9794
-0.015	-27.5072	-27.9642
-0.01	-27.4982	-27.9415
-0.005	-27.4892	-27.9108
0	-27.4801	-27.8819
0.005	-27.473	-27.867
0.01	-27.4691	-27.8514
0.015	-27.47	-27.8401
0.02	-27.4783	-27.8358
0.025	-27.4901	-27.8346
0.03	-27.5053	-27.8416
0.035	-27.5212	-27.862
0.04	-27.5339	-27.8804
0.045	-27.5362	-27.8966
0.05	-27.5324	-27.9054
0.055	-27.5181	-27.9047
0.06	-27.4967	-27.8948
0.065	-27.4728	-27.8861
0.07	-27.4589	-27.8786
0.075	-27.4451	-27.8772
0.08	-27.4376	-27.8782
0.085	-27.4306	-27.8825
0.09	-27.4237	-27.8842
0.095	-27.4144	-27.8821
0.1	-27.4162	-27.8719
0.105	-27.4131	-27.8522
0.11	-27.4097	-27.8304
0.115	-27.41	-27.8125
0.12	-27.407	-27.7924
0.125	-27.3973	-27.7778
0.13	-27.393	-27.7743
0.135	-27.3935	-27.772
0.14	-27.3932	-27.7707
0.145	-27.3968	-27.7806
0.15	-27.3967	-27.8027
0.155	-27.3954	-27.8209
0.16	-27.3912	-27.8413
0.165	-27.384	-27.8543
0.17	-27.3715	-27.8585
0.175	-27.3621	-27.8553
0.18	-27.3525	-27.8568
0.185	-27.35	-27.8513
0.19	-27.3519	-27.848
0.195	-27.3622	-27.8447
0.2	-27.3705	-27.8384
0.205	-27.3702	-27.8258
0.21	-27.363	-27.8158
0.215	-27.3527	-27.8091
0.22	-27.3364	-27.8064
0.225	-27.318	-27.8037
0.23	-27.3128	-27.8046
0.235	-27.3137	-27.8119
0.24	-27.3188	-27.814
0.245	-27.3233	-27.814
0.25	-27.3281	-27.8174
0.255	-27.3199	-27.8198
0.26	-27.3029	-27.8171
0.265	-27.2812	-27.8124
0.27	-27.2634	-27.7999
0.275	-27.2544	-27.7859
0.28	-27.2593	-27.7689
0.285	-27.2693	-27.7524
0.29	-27.2774	-27.7414
0.295	-27.2818	-27.7408
0.3	-27.2788	-27.745
0.305	-27.2657	-27.7526
0.31	-27.2506	-27.7677
0.315	-27.236	-27.7918
0.32	-27.2229	-27.8114
0.325	-27.2165	-27.8199
0.33	-27.2139	-27.8298
0.335	-27.2134	-27.8302
0.34	-27.2085	-27.8121
0.345	-27.1956	-27.7827
0.35	-27.1804	-27.7542
0.355	-27.1732	-27.7264
0.36	-27.1672	-27.6982
0.365	-27.1686	-27.6764
0.37	-27.1752	-27.6727
0.375	-27.1803	-27.6731
0.38	-27.176	-27.6753
0.385	-27.173	-27.6743
0.39	-27.1718	-27.6671
0.395	-27.1715	-27.6619
0.4	-27.1683	-27.6546
0.405	-27.1583	-27.6378
0.41	-27.1452	-27.6205
0.415	-27.1268	-27.6024
0.42	-27.103	-27.5812
0.425	-27.0789	-27.5467
0.43	-27.0697	-27.5208
0.435	-27.0477	-27.5111
0.44	-27.0487	-27.5157
0.445	-27.052	-27.5191
0.45	-27.0529	-27.5394
0.455	-27.0536	-27.5631
0.46	-27.0677	-27.5789
0.465	-27.0579	-27.5912
0.47	-27.05	-27.6047
0.475	-27.0434	-27.6206
0.48	-27.0343	-27.6308
0.485	-27.0247	-27.6411
0.49	-27.0153	-27.648
0.495	-27.0025	-27.6462
0.5	-26.9901	-27.6413
0.505	-26.9748	-27.6369
0.51	-26.9566	-27.6334
0.515	-26.9381	-27.6306
0.52	-26.9164	-27.6274
0.525	-26.893	-27.6207
0.53	-26.8693	-27.6069
0.535	-26.8447	-27.5779
0.54	-26.8247	-27.541
0.545	-26.8122	-27.5035
0.55	-26.8032	-27.4695
0.555	-26.7903	-27.4455
0.56	-26.7792	-27.4367
0.565	-26.7615	-27.4336
0.57	-26.7421	-27.4331
0.575	-26.725	-27.4298
0.58	-26.7126	-27.4263
0.585	-26.6982	-27.4208
0.59	-26.6863	-27.4127
0.595	-26.6767	-27.4037
0.6	-26.6653	-27.3917
0.605	-26.6593	-27.3686
0.61	-26.6544	-27.3411
0.615	-26.6409	-27.316
0.62	-26.6144	-27.2954
0.625	-26.5836	-27.2891
0.63	-26.5478	-27.2877
0.635	-26.5008	-27.2912
0.64	-26.4603	-27.2985
0.645	-26.4263	-27.2963
0.65	-26.3848	-27.2687
0.655	-26.3331	-27.2245
0.66	-26.2849	-27.1699
0.665	-26.2333	-27.1249
0.67	-26.1763	-27.095
0.675	-26.1154	-27.072
0.68	-26.044	-27.0543
0.685	-25.9577	-27.0282
0.69	-25.8536	-26.9796
0.695	-25.7364	-26.9178
0.7	-25.6118	-26.852
0.705	-25.4779	-26.7806
0.71	-25.3297	-26.7017
0.715	-25.1563	-26.6041
0.72	-24.9627	-26.4833
0.725	-24.7536	-26.3438
0.73	-24.516	-26.1981
0.735	-24.2441	-26.0602
0.74	-23.9495	-25.9456
0.745	-23.6123	-25.8373
0.75	-23.2151	-25.7189
0.755	-22.7623	-25.5733
0.76	-22.2491	-25.3917
0.765	-21.669	-25.1548
0.77	-21.0166	-24.8635
0.775	-20.2728	-24.5288
0.78	-19.43	-24.1439
0.785	-18.486	-23.6953
0.79	-17.4199	-23.1758
0.795	-16.2185	-22.5889
0.8	-14.8748	-21.9165
0.805	-13.376	-21.1472
0.81	-11.7088	-20.2676
0.815	-9.86606	-19.2621
0.82	-7.84553	-18.1062
0.825	-5.65458	-16.7832
0.83	-3.28603	-15.2745
0.835	-0.73486	-13.5561
0.84	2.00144	-11.6054
0.845	4.92661	-9.39728
0.85	8.04456	-6.90481
0.855	11.3517	-4.10226
0.86	14.8381	-0.96212
0.865	18.4975	2.53727
0.87	22.3288	6.41388
0.875	26.3258	10.6848
0.88	30.4813	15.358
0.885	34.7925	20.4395
0.89	39.2507	25.9395
0.895	43.8472	31.8557
0.9	48.5776	38.1827

## Sheet: Fig.6g
DIO		TCB
Time (h)	Normalized PCE	Time (h)	Normalized PCE
0	1	0	1
2.00033	0.98293	2.00395	0.97895
4.00067	0.96631	4.00657	0.99453
6.00083	0.95685	6.01052	1.00061
8.00133	0.94785	8.01313	0.99352
10.0015	0.93678	10.0158	0.98704
12.0018	0.93055	12.0184	0.98664
14.0018	0.92086	14.021	0.98684
16.002	0.91647	16.0249	0.98198
18.0025	0.90425	18.0276	0.97955
20.0027	0.90725	20.0315	0.97287
22.003	0.90332	22.0341	0.96457
24.0032	0.89825	24.0367	0.96356
26.0035	0.88948	26.0407	0.96518
28.0038	0.89063	28.0433	0.96417
30.0043	0.88856	30.0459	0.96518
32.0045	0.88671	32.0485	0.96215
34.0047	0.87979	34.0511	0.96053
36.0052	0.87448	36.0551	0.95243
38.0055	0.87102	38.0577	0.9504
40.0058	0.86825	40.0603	0.95243
42.0063	0.86802	42.063	0.95466
44.0067	0.86871	44.0656	0.95101
46.0072	0.85994	46.0695	0.9498
48.0073	0.86294	48.0721	0.94211
50.0077	0.8611	50.0748	0.93502
52.0078	0.86087	52.0787	0.93644
54.0082	0.85695	54.0813	0.94008
56.0087	0.85187	56.0839	0.94049
58.0087	0.8551	58.0866	0.94109
60.009	0.8461	60.0892	0.93785
62.0092	0.84449	62.0931	0.93381
64.0095	0.84241	64.0957	0.92814
66.0098	0.8461	66.0983	0.92814
68.0102	0.84772	68.1023	0.93117
70.0103	0.84702	70.1049	0.93117
72.0107	0.84172	72.1075	0.92814
74.0108	0.83341	74.1115	0.92854
76.0112	0.83433	76.1141	0.92551
78.0115	0.8371	78.118	0.92186
80.0118	0.83872	80.122	0.91741
82.0122	0.83641	82.1233	0.92004
84.0125	0.82787	84.1272	0.91903
86.0127	0.82557	86.1299	0.92004
88.0128	0.82649	88.1325	0.91559
90.0128	0.82649	90.1351	0.91134
92.0133	0.82234	92.139	0.91255
94.0135	0.82141	94.1416	0.91417
96.0137	0.82095	96.1443	0.91498
98.0138	0.82049	98.1482	0.91275
100.014	0.82303	100.151	0.90992
102.014	0.82441	102.153	0.91174
104.014	0.81472	104.156	0.90648
106.015	0.81795	106.159	0.89575
108.015	0.81449	108.163	0.89818
110.015	0.81657	110.165	0.90202
112.016	0.81818	112.168	0.90344
114.016	0.81841	114.17	0.90466
116.016	0.81795	116.173	0.90364
118.016	0.81426	118.176	0.90243
120.017	0.80895	120.178	0.90162
122.017	0.81011	122.182	0.89879
124.017	0.80411	124.185	0.89393
126.018	0.81149	126.188	0.89494
128.018	0.80411	128.191	0.89717
130.018	0.81103	130.194	0.89656
132.019	0.80803	132.198	0.89737
134.019	0.80341	134.201	0.89575
136.019	0.80018	136.203	0.89028
138.019	0.80018	138.206	0.8834
140.02	0.79995	140.21	0.88522
142.02	0.80065	142.212	0.88704
144.02	0.80018	144.215	0.89008
146.02	0.80065	146.218	0.89109
148.021	0.80134	148.222	0.88968
150.021	0.79695	150.224	0.88806
152.021	0.80111	152.227	0.88279
154.021	0.79349	154.229	0.883
156.022	0.79719	156.233	0.88583
158.022	0.79834	158.236	0.88522
160.022	0.79188	160.239	0.88623
162.023	0.79811	162.243	0.88239
164.023	0.79419	164.245	0.87794
166.023	0.79557	166.248	0.87814
168.023	0.78934	168.25	0.88057
170.023	0.79257	170.254	0.88057
172.024	0.79119	172.257	0.88117
174.024	0.7868	174.26	0.88158
176.024	0.79395	176.262	0.87368
178.024	0.78842	178.266	0.86883
180.024	0.79395	180.269	0.87166
182.024	0.78888	182.271	0.8747
184.025	0.78657	184.275	0.87773
186.025	0.79026	186.279	0.87672
188.026	0.78611	188.283	0.87449
190.026	0.78357	190.286	0.87389
192.026	0.78819	192.29	0.86943
194.026	0.78011	194.292	0.86964
196.027	0.78634	196.295	0.87024
198.027	0.78173	198.299	0.87227
200.027	0.7868	200.302	0.87105
202.028	0.7838	202.306	0.87085
204.028	0.77711	204.308	0.8664
206.028	0.78196	206.311	0.85992
208.028	0.78173	208.315	0.86012
210.028	0.77942	210.317	0.86498
212.028	0.7755	212.32	0.86964
214.029	0.77965	214.324	0.86802
216.029	0.7748	216.327	0.86943
218.029	0.77757	218.331	0.86721
220.029	0.77896	220.333	0.86174
222.03	0.77965	222.336	0.85405
224.03	0.77388	224.338	0.85628
226.03	0.77619	226.342	0.85992
228.03	0.77826	228.345	0.86296
230.031	0.77642	230.349	0.86478
232.031	0.77734	232.352	0.86093
234.031	0.77711	234.355	0.86275
236.032	0.76811	236.358	0.85951
238.032	0.77826	238.362	0.8504
240.032	0.77527	240.366	0.85081
242.032	0.77342	242.369	0.85466
244.032	0.7665	244.373	0.85951
246.033	0.77619	246.375	0.86073
248.033	0.77088	248.378	0.8581
250.033	0.76673	250.382	0.8581
252.034	0.77111	252.386	0.85587
254.034	0.77227	254.388	0.8498
256.034	0.77204	256.392	0.85142
258.035	0.77204	258.395	0.85385
260.035	0.77088	260.399	0.85628
262.035	0.77111	262.401	0.85486
264.035	0.7688	264.405	0.85425
266.035	0.76719	266.408	0.85121
268.036	0.7688	268.412	0.85162
270.036	0.76396	270.415	0.85324
272.036	0.76788	272.419	0.85081
274.037	0.75911	274.421	0.84899
276.037	0.77019	276.424	0.84433
278.037	0.7635	278.428	0.84818
280.037	0.76557	280.43	0.85142
282.038	0.76304	282.434	0.84899
284.038	0.76304	284.437	0.84879
286.038	0.75958	286.441	0.84798
288.038	0.75796	288.443	0.84372
290.038	0.76419	290.446	0.84393
292.039	0.76373	292.449	0.84656
294.039	0.75635	294.453	0.84838
296.039	0.76096	296.455	0.84615
298.039	0.75588	298.458	0.84231
300.04	0.76165	300.462	0.84008
302.04	0.76211	302.466	0.8413
304.04	0.76465	304.468	0.84494
306.04	0.75519	306.471	0.84312
308.041	0.76142	308.475	0.84291
310.046	0.73957	310.479	0.83826
312.046	0.74104	312.482	0.83684
314.046	0.74006	314.485	0.84028
316.046	0.74055	316.488	0.84089
318.046	0.74152	318.492	0.84352
320.047	0.74201	320.496	0.84251
322.039	0.73369	322.499	0.8419
324.039	0.74275	324.503	0.83482
326.039	0.73883	326.507	0.83522
328.039	0.73932	328.51	0.83866
330.04	0.73859	330.513	0.83988
332.04	0.73908	332.517	0.84109
334.04	0.7403	334.521	0.83421
336.041	0.74152	336.524	0.83097
338.041	0.74055	338.528	0.83664
340.041	0.73834	340.53	0.83765
342.041	0.74299	342.534	0.83907
344.042	0.74373	344.537	0.8332
346.042	0.73638	346.541	0.82854
348.042	0.74006	348.545	0.8332
350.043	0.74079	350.547	0.83644
352.043	0.7332	352.55	0.83725
354.043	0.73981	354.554	0.8334
356.043	0.73785	356.556	0.82915
358.044	0.73565	358.56	0.8336
360.044	0.7381	360.564	0.83381
362.044	0.73883	362.567	0.83482
364.045	0.73736	364.571	0.83198
366.045	0.73638	366.574	0.82794
368.045	0.73932	368.577	0.82955
370.045	0.7354	370.58	0.83421
372.046	0.73614	373.251	0.83016
374.046	0.73736	375.253	0.82692
376.046	0.73369	377.257	0.83158
378.046	0.73834	379.261	0.83053
380.046	0.73345	381.262	0.82656
382.047	0.73467	383.266	0.82405
384.047	0.73736	385.269	0.82719
386.047	0.73222	387.272	0.82865
388.048	0.73173	389.274	0.82342
390.048	0.73565	391.278	0.82217
392.048	0.73369	393.282	0.82551
394.048	0.73271	395.285	0.82761
396.048	0.73222	397.289	0.8228
398.049	0.73589	399.291	0.81987
400.049	0.73687	401.295	0.82363
402.049	0.7354	403.298	0.82635
404.05	0.73565	405.302	0.82447
406.05	0.73467	407.306	0.8207
408.05	0.73736	409.308	0.82175
410.051	0.73467	411.312	0.82572
412.051	0.73418	413.316	0.82405
414.051	0.73516	415.319	0.81778
416.051	0.73443	417.323	0.82112
418.052	0.72928	419.327	0.82593
420.052	0.72977	421.329	0.8251
422.052	0.73467	423.333	0.81903
424.052	0.73369	425.336	0.81568
426.052	0.73467	427.339	0.82238
428.053	0.72488	429.343	0.82384
430.053	0.73418	431.345	0.82175
432.053	0.73443	433.349	0.81527
434.053	0.73173	435.352	0.81778
436.054	0.73271	437.356	0.82238
438.054	0.73516	439.36	0.81987
562.432	0.72934	441.362	0.81694
564.432	0.72574	443.365	0.81945
566.432	0.73295	445.369	0.82196
568.433	0.72957	447.373	0.81798
570.433	0.72574	449.375	0.81338
572.433	0.72574	451.379	0.81715
574.433	0.72709	453.382	0.82154
575.856	0.72552	455.386	0.81694
577.856	0.72867	457.39	0.81317
579.857	0.72597	459.394	0.81673
581.857	0.72709	461.396	0.81736
583.858	0.72484	463.4	0.81757
585.858	0.72349	465.404	0.81422
587.858	0.72417	467.408	0.81213
589.859	0.72327	469.411	0.81715
591.859	0.72507	471.415	0.82029
593.545	0.72844	473.419	0.81422
595.546	0.72687	475.421	0.80899
597.546	0.72687	477.425	0.81443
599.547	0.72484	479.428	0.81673
601.547	0.72327	481.432	0.81757
603.547	0.72822	483.436	0.81171
605.547	0.72754	485.439	0.80878
607.547	0.72304	487.442	0.81129
609.548	0.72372	489.446	0.8161
611.548	0.72282	491.45	0.81276
613.548	0.71921	493.454	0.81171
615.549	0.72079	495.457	0.81338
617.549	0.72124	497.461	0.81066
619.549	0.72484	499.464	0.81359
621.549	0.72552	501.467	0.8138
623.55	0.71854	503.471	0.80836
625.55	0.72394	505.475	0.80815
627.551	0.72552	507.479	0.81255
629.551	0.72237	509.482	0.81485
631.551	0.71876	511.486	0.80983
633.551	0.72597	513.489	0.8069
635.551	0.71809	515.494	0.8069
637.552	0.72507	517.498	0.81213
639.552	0.71876	519.5	0.81108
641.552	0.72439	521.504	0.80439
643.552	0.71831	523.507	0.80272
645.553	0.72552	525.511	0.81025
647.553	0.71854	527.515	0.81234
649.553	0.72439	529.519	0.80857
651.553	0.71696	531.523	0.80146
653.554	0.72417	533.525	0.80314
655.554	0.71876	535.529	0.81004
657.554	0.72124	537.532	0.81276
659.554	0.72169	539.536	0.80899
661.554	0.71764	541.54	0.80606
663.555	0.72034	543.542	0.80899
665.555	0.72101	545.546	0.80753
667.555	0.71584	547.55	0.80648
669.556	0.72304	549.554	0.80711
671.556	0.71539	551.557	0.80711
673.556	0.72417	553.561	0.80857
675.556	0.71674	555.563	0.80815
677.556	0.72169	557.567	0.8069
679.557	0.71966	559.571	0.80627
681.557	0.71944	561.574	0.80272
683.557	0.71831	563.578	0.80397
685.557	0.71944	565.582	0.80523
687.558	0.71179	567.586	0.80544
689.558	0.71989	569.59	0.80648
691.558	0.71156	571.592	0.80585
693.558	0.71966	573.596	0.80565
695.559	0.72034	575.6	0.80627
697.559	0.71269	577.604	0.80627
699.559	0.72034	579.608	0.80439
701.559	0.71224	581.612	0.80481
703.56	0.71989	583.615	0.80376
705.56	0.71404	585.619	0.80293
707.56	0.72034	587.623	0.79937
709.561	0.71156	589.625	0.79916
711.561	0.71966	591.629	0.80314
713.562	0.71224	593.633	0.80314
715.562	0.71944	595.636	0.79958
717.562	0.71089	597.64	0.79812
719.562	0.71899	599.644	0.80334
721.562	0.71179	601.648	0.80355
723.563	0.71921	603.65	0.80063
725.563	0.71606	605.654	0.79791
727.563	0.71584	607.658	0.79958
729.563	0.71876	609.661	0.80272
731.564	0.70953	611.665	0.80042
733.564	0.71899	613.669	0.79561
735.564	0.70818	615.673	0.79832
737.564	0.71899	617.677	0.80125
739.565	0.70841	619.679	0.80083
741.565	0.71831	621.683	0.7977
743.565	0.70796	623.687	0.79665
745.566	0.71764	625.691	0.80042
747.566	0.70751	627.695	0.80063
749.566	0.71674	629.699	0.79853
751.567	0.70796	631.703	0.79435
753.567	0.71674	633.705	0.79853
755.567	0.70683	635.709	0.80104
757.567	0.71674	637.713	0.79958
759.568	0.70683	639.717	0.7954
761.568	0.71651	641.721	0.79749
763.568	0.70751	643.725	0.7977
765.569	0.71741	645.728	0.79351
767.569	0.70841	647.733	0.79205
769.569	0.71516	649.737	0.79644
771.57	0.71043	651.741	0.79832
773.57	0.71066	653.745	0.79644
775.57	0.71584	655.749	0.79268
777.571	0.70796	657.752	0.79644
779.571	0.71539	659.756	0.80063
781.571	0.70706	661.759	0.7954
783.572	0.71516	663.763	0.78975
785.572	0.70908	665.767	0.7931
787.572	0.71336	667.771	0.79644
789.572	0.70863	669.775	0.79414
791.573	0.71246	671.779	0.7908
793.573	0.71021	673.783	0.79477
795.573	0.71156	675.787	0.79728
797.573	0.70931	677.791	0.79456
799.573	0.71179	679.794	0.7887
801.574	0.70863	681.798	0.79268
803.574	0.71201	683.8	0.79623
805.574	0.71404	685.804	0.79456
807.574	0.70526	687.808	0.79163
809.575	0.71314	689.812	0.78975
811.575	0.70818	691.816	0.7931
813.575	0.70998	693.819	0.79393
815.576	0.71156	695.823	0.791
817.576	0.70908	697.827	0.79121
819.576	0.71291	699.831	0.79372
821.577	0.70391	701.836	0.79289
823.577	0.71111	703.84	0.79017
825.577	0.70323	705.844	0.7864
827.577	0.71224	707.848	0.79059
829.577	0.70751	709.852	0.79519
831.578	0.71314	711.856	0.78996
833.578	0.70728	713.859	0.78745
835.578	0.71089	715.863	0.79163
837.579	0.70863	717.867	0.79205
839.579	0.70953	719.871	0.78682
841.58	0.70976	721.875	0.7864
843.58	0.70818	723.879	0.79289
845.58	0.70953	725.883	0.79289
847.581	0.70841	727.887	0.7908
849.581	0.71156	729.89	0.78933
851.581	0.70751	731.894	0.79163
853.582	0.71156	733.898	0.78975
855.582	0.70841	735.902	0.78745
857.582	0.70931	737.906	0.78954
859.582	0.70818	739.909	0.79205
861.582	0.70436	741.913	0.78975
863.583	0.70908	743.917	0.791
865.583	0.70931	745.923	0.79247
867.583	0.70548	747.927	0.78996
869.583	0.70031	749.929	0.78933
871.584	0.70571	751.933	0.7908
873.584	0.71066	753.937	0.78912
875.584	0.70728	755.941	0.7887
877.584	0.70301	757.945	0.78891
879.585	0.70436	759.949	0.78975
881.585	0.70751	761.953	0.79017
883.586	0.69985	763.957	0.79017
885.586	0.70571	765.961	0.78975
887.586	0.70818	767.965	0.79059
889.586	0.70188	769.969	0.78954
891.587	0.70436	771.973	0.78933
893.587	0.70526	773.977	0.78787
895.587	0.70098	775.981	0.78745
897.587	0.70661	777.985	0.7887
899.587	0.6994	779.989	0.78787
901.588	0.70571	781.992	0.7887
903.588	0.70143	783.996	0.78849
905.588	0.69715	786	0.78724
907.589	0.70458	788.004	0.78787
909.589	0.70346	790.008	0.78494
911.59	0.6994	792.012	0.78348
913.59	0.70301	794.016	0.78536
915.59	0.70638	796.02	0.78348
917.59	0.70278	798.024	0.78201
919.591	0.69738	800.028	0.7772
921.591	0.70368	802.032	0.78389
923.591	0.70413	804.036	0.78389
925.591	0.70008	806.04	0.78243
927.592	0.70323	808.044	0.78076
929.592	0.70526	810.048	0.78536
931.592	0.70053	812.053	0.78682
933.592	0.69715	814.057	0.78306
935.593	0.70098	816.06	0.78117
937.593	0.70121	818.064	0.78389
939.593	0.70391	820.067	0.78808
941.593	0.70121	822.071	0.7841
943.594	0.69985	824.075	0.77908
945.594	0.6994	826.079	0.78243
947.594	0.70166	828.083	0.78724
949.595	0.70346	830.087	0.78368
951.595	0.69873	832.091	0.7818
953.595	0.70211	834.095	0.78285
955.595	0.69985	836.099	0.7841
957.595	0.69895	838.103	0.78327
959.596	0.69873	840.108	0.77908
961.596	0.6994	842.112	0.78034
963.596	0.70098	844.116	0.78327
965.597	0.69558	846.12	0.78536
967.597	0.6949	848.124	0.77825
969.597	0.70053	850.128	0.77929
971.597	0.69715	852.132	0.7818
973.598	0.70031	854.136	0.78368
975.598	0.70188	856.14	0.7795
977.598	0.70143	858.145	0.77929
979.598	0.69738	860.149	0.78138
981.599	0.6985	862.153	0.78348
983.599	0.6985	864.157	0.77929
985.599	0.69805	866.16	0.77574
987.6	0.69063	868.164	0.78013
989.6	0.6994	870.168	0.78264
991.6	0.69738	872.172	0.77992
993.6	0.69333	874.175	0.7772
995.6	0.69963	876.179	0.7795
997.601	0.6967	878.183	0.78285
999.601	0.68927	880.187	0.7818
1001.6	0.69625	882.191	0.77595
1003.6	0.6967	884.195	0.77887
1005.6	0.69558	886.199	0.78076
1007.6	0.69693	888.204	0.77971
1009.6	0.6904	890.208	0.77532
1011.6	0.69693	892.212	0.7795
1013.6	0.6895	894.216	0.78117
1015.6	0.69468	896.222	0.77908
1017.6	0.69423	898.226	0.77615
1019.6	0.69603	900.229	0.77678
1021.6	0.6958	902.233	0.78055
1023.6	0.69535	904.237	0.78076
1025.6	0.69513	906.241	0.77595
		908.245	0.77615
		910.251	0.78034
		912.255	0.7795
		914.258	0.77678
		916.261	0.77448
		918.265	0.77866
		920.27	0.78097
		922.273	0.77636
		924.277	0.77218
		926.282	0.77908
		928.286	0.78076
		930.29	0.77636
		932.293	0.77678
		934.297	0.7772
		936.301	0.77866
		938.305	0.77992
		940.31	0.77908
		942.314	0.7772
		944.318	0.77699
		946.322	0.77365
		948.326	0.77657
		950.33	0.77532
		952.334	0.77615
		954.336	0.77615
		956.341	0.77615
		958.345	0.77678
		960.349	0.77511
		962.355	0.77406
		964.359	0.77636
		966.363	0.77636
		968.366	0.7749
		970.37	0.77469
		972.374	0.77657
		974.378	0.77365
		976.382	0.77385
		978.386	0.77615
		980.39	0.77553
		982.394	0.77657
		984.398	0.77344
		986.402	0.76904
		988.407	0.7726
		990.41	0.77678
		992.414	0.7749
		994.418	0.76988
		996.422	0.77218
		998.426	0.77448
		1000.43	0.77511
		1002.43	0.76988
		1004.44	0.76988
		1006.44	0.77532
		1008.45	0.77553
		1010.45	0.76946
		1012.45	0.76863
		1014.46	0.77281
		1016.46	0.77385
		1018.47	0.77114
		1020.47	0.76925
		1022.48	0.77197
		1024.48	0.77323
		1026.48	0.77134
		1028.49	0.77385
		1030.49	0.77197
		1032.5	0.77239

## Sheet: Fig.S3
Electron-only devices				Hole-only devices
	DIO	TCB			DIO	TCB
V-Vbi (V)	J ^0.5 (A^0.5/m)			V-Vbi (V)	J ^0.5 (A^0.5/m)
1	10.2499	77.8987		1	68.1327	84.8944
1.015	10.5206	78.4839		1.015	68.5705	85.405
1.03	10.7962	79.0694		1.03	69.0067	85.9193
1.045	11.0717	79.6444		1.045	69.4451	86.4258
1.06	11.3503	80.2232		1.06	69.8777	86.9315
1.075	11.6386	80.7912		1.075	70.3144	87.4386
1.09	11.9189	81.3564		1.09	70.7455	87.9375
1.105	12.2133	81.9222		1.105	71.1766	88.4381
1.12	12.4998	82.4758		1.12	71.604	88.9332
1.135	12.7944	83.0358		1.135	72.036	89.4296
1.15	13.0826	83.5865		1.15	72.459	89.9181
1.165	13.3818	84.1348		1.165	72.8858	90.4127
1.18	13.6734	84.6777		1.18	73.3128	90.9004
1.195	13.9746	85.2233		1.195	73.7348	91.3919
1.21	14.2811	85.7586		1.21	74.1609	91.8804
1.225	14.5824	86.2965		1.225	74.5808	92.3637
1.24	14.8945	86.8309		1.24	75.003	92.8498
1.255	15.1995	87.358		1.255	75.4201	93.3274
1.27	15.5096	87.8883		1.27	75.8388	93.8061
1.285	15.8153	88.4061		1.285	76.2533	94.2825
1.3	16.1315	88.9283		1.3	76.6716	94.7607
1.315	16.4402	89.4446		1.315	77.0874	95.2315
1.33	16.76	89.9626		1.33	77.4998	95.7066
1.345	17.0786	90.4719		1.345	77.9166	96.1756
1.36	17.3958	90.9854		1.36	78.3262	96.644
1.375	17.7239	91.492		1.375	78.7399	97.1141
1.39	18.0427	91.9951		1.39	79.1482	97.5771
1.405	18.3711	92.4977		1.405	79.5614	98.0451
1.42	18.6949	92.9945		1.42	79.9672	98.5087
1.435	19.0267	93.495		1.435	80.377	98.9704
1.45	19.3501	93.9865		1.45	80.782	99.4296
1.465	19.6867	94.4815		1.465	81.1871	99.8925
1.48	20.016	94.9699		1.48	81.5938	100.348
1.495	20.3497	95.4616		1.495	81.9961	100.805
1.51	20.6909	95.9448		1.51	82.4025	101.261
1.525	21.0257	96.4299		1.525	82.8041	101.672
1.54	21.3711	96.9138		1.54	83.2066	102.08
1.555	21.7106	97.3912		1.555	83.6038	102.487
1.57	22.0532	97.87		1.57	84.0066	102.897
1.585	22.3926	98.3433		1.585	84.4025	103.301
1.6	22.7414	98.8179		1.6	84.8002	103.747
1.615	23.0823	99.2874		1.615	85.1995	104.201
1.63	23.4312	99.7597		1.63	85.5937	104.645
1.645	23.7834	100.225		1.645	85.9917	105.093
1.66	24.1322	100.693		1.66	86.3837	105.538
1.675	24.4878	101.158		1.675	86.78	105.986
1.69	24.8368	101.574		1.69	87.173	106.425
1.705	25.1931	101.991		1.705	87.5696	106.869
1.72	25.5453	102.409		1.72	87.9582	107.307
1.735	25.9028	102.823		1.735	88.3548	107.745
1.75	26.2553	103.237		1.75	88.7466	108.177
1.765	26.617	103.699		1.765	89.1368	108.608
1.78	26.9775	104.156		1.78	89.5296	109.043
1.795	27.3364	104.604		1.795	89.9183	109.47
1.81	27.703	105.057		1.81	90.3097	109.906
1.825	28.0622	105.502		1.825	90.6974	110.336
1.84	28.4304	105.946		1.84	91.0858	110.767
1.855	28.7925	106.391		1.855	91.4719	111.192
1.87	29.1613	106.836		1.87	91.8621	111.623
1.885	29.5249	107.276		1.885	92.2459	112.044
1.9	29.8961	107.718		1.9	92.6335	112.472
1.915	30.2633	108.157		1.915	93.0211	112.903
1.93	30.6335	108.589		1.93	93.4043	113.328
1.945	31.009	109.028		1.945	93.7848	113.757
1.96	31.3788	109.46		1.96	94.1604	114.182
1.975	31.7544	109.897		1.975	94.5375	114.606
1.99	32.1283	110.325		1.99	94.9127	115.023
2.005	32.5081	110.756		2.005	95.2898	115.442
2.02	32.8786	111.181		2.02	95.67	115.86
2.035	33.263	111.612		2.035	96.0542	116.282
2.05	33.6397	112.042		2.05	96.4368	116.696
2.065	34.0206	112.475		2.065	96.8165	117.109
2.08	34.3981	112.905		2.08	97.1998	117.53
2.095	34.7821	113.332		2.095	97.578	117.942
2.11	35.1605	113.761		2.11	97.9598	118.36
2.125	35.5447	114.179		2.125	98.3374	118.779
2.14	35.9288	114.599		2.14	98.719	119.199
2.155	36.3113	115.019		2.155	99.0963	119.613
2.17	36.7006	115.437		2.17	99.4762	120.034
2.185	37.0825	115.851		2.185	99.8533	120.446
2.2	37.4712	116.264		2.2	100.23	120.857
2.215	37.8566	116.677		2.215	100.61	121.272
2.23	38.2483	117.088		2.23	100.985	121.681
2.245	38.6348	117.501		2.245	101.365	122.091
2.26	39.0288	117.907		2.26	101.704	122.502
2.275	39.42	118.322		2.275	102.046	122.916
2.29	39.8107	118.728		2.29	102.381	123.323
2.305	40.2052	119.137		2.305	102.719	123.731
2.32	40.5959	119.549		2.32	103.054	124.135
2.335	40.9934	119.955		2.335	103.425	124.541
2.35	41.3882	120.361		2.35	103.8	124.945
2.365	41.7871	120.77		2.365	104.172	125.349
2.38	42.1815	121.178		2.38	104.548	125.76
2.395	42.5832	121.578		2.395	104.922	126.166
2.41	42.9793	121.987		2.41	105.297	126.571
2.425	43.3765	122.384		2.425	105.668	126.974
2.44	43.7791	122.788		2.44	106.043	127.38
2.455	44.1778	123.184		2.455	106.419	127.78
2.47	44.5817	123.585		2.47	106.791	128.182
2.485	44.9822	123.983		2.485	107.168	128.583
2.5	45.3872	124.382		2.5	107.539	128.985
2.515	45.7888	124.778		2.515	107.914	129.387
2.53	46.1964	125.174		2.53	108.282	129.788
2.545	46.5981	125.572		2.545	108.659	130.193
2.56	47.0068	125.963		2.56	109.028	130.593
2.575	47.4151	126.36		2.575	109.402	130.991
2.59	47.8196	126.75		2.59	109.773	131.391
2.605	48.2314	127.146		2.605	110.141	131.789
2.62	48.6377	127.535		2.62	110.511	132.182
2.635	49.0487	127.928		2.635	110.881	132.582
2.65	49.4584	128.315		2.65	111.254	132.981
2.665	49.873	128.704		2.665	111.623	133.376
2.68	50.283	129.093		2.68	111.998	133.777
2.695	50.7005	129.48		2.695	112.366	134.172
2.71	51.1132	129.87		2.71	112.738	134.566
2.725	51.5273	130.255		2.725	113.104	134.96
2.74	51.9457	130.647		2.74	113.475	135.356
2.755	52.358	131.029		2.755	113.846	135.749
2.77	52.7786	131.413		2.77	114.213	136.145
2.785	53.1953	131.795		2.785	114.584	136.537
2.8	53.6157	132.182		2.8	114.958	136.93
2.815	54.0329	132.564		2.815	115.328	137.327
2.83	54.4562	132.949		2.83	115.695	137.72
2.845	54.8742	133.336		2.845	116.07	138.115
2.86	55.2975	133.717		2.86	116.434	138.508
2.875	55.7206	134.101		2.875	116.801	138.901
2.89	56.1421	134.481		2.89	117.166	139.292
2.905	56.5697	134.862		2.905	117.53	139.682
2.92	56.9908	135.24		2.92	117.898	140.072
2.935	57.418	135.618		2.935	118.268	140.465
2.95	57.8426	135.992		2.95	118.639	140.857
2.965	58.2728	136.372		2.965	119.01	141.245
2.98	58.6995	136.752		2.98	119.384	141.638
2.995	59.132	137.129		2.995	119.751	142.025
3.01	59.5623	137.512		3.01	120.122	142.416
3.025	59.9922	137.887		3.025	120.489	142.803
3.04	60.4256	138.262		3.04	120.859	143.191
3.055	60.855	138.633		3.055	121.228	143.578
3.07	61.2908	139.009		3.07	121.594	143.967
3.085	61.7229	139.377		3.085	121.967	144.354
3.1	62.16	139.753		3.1	122.334	144.743
3.115	62.5932	140.123		3.115	122.703	145.132
3.13	63.0327	140.496		3.13	123.074	145.519
3.145	63.4678	140.87		3.145	123.442	145.907
3.16	63.9058	141.242		3.16	123.807	146.294
3.175	64.3472	141.615		3.175	124.177	146.677
3.19	64.7849	141.987		3.19	124.541	147.065
3.205	65.2276	142.358		3.205	124.905	147.45
3.22	65.6677	142.725		3.22	125.277	147.835
3.235	66.1111	143.097		3.235	125.643	148.22
3.25	66.5526	143.466		3.25	126.01	148.607
3.265	66.9998	143.835		3.265	126.377	148.987
3.28	67.442	144.204		3.28	126.744	149.374
3.295	67.89	144.573		3.295	127.114	149.757
3.31	68.3379	144.942		3.31	127.484	150.142
3.325	68.7819	145.305		3.325	127.85	150.525
3.34	69.2332	145.675		3.34	128.221	150.909
3.355	69.6798	146.038		3.355	128.594	151.29
3.37	70.1308	146.425		3.37	128.959	151.677
3.385	70.5816	146.791		3.385	129.328	152.059
3.4	71.0366	147.162		3.4	129.693	152.444
3.415	71.4883	147.529		3.415	130.063	152.829
3.43	71.9466	147.898		3.43	130.427	153.21
3.445	72.401	148.244		3.445	130.796	153.592
3.46	72.857	148.607		3.46	131.161	153.974
3.475	73.3173	148.972		3.475	131.533	154.354
3.49	73.7717	149.332		3.49	131.9	154.738
3.505	74.2345	149.694		3.505	132.27	155.125
3.52	74.6942	150.055		3.52	132.641	155.505
3.535	75.1574	150.416		3.535	133.008	155.891
3.55	75.618	150.779		3.55	133.377	156.277
3.565	76.0845	151.14		3.565	133.743	156.66
3.58	76.5465	151.505		3.58	134.111	157.043
3.595	77.0134	151.866		3.595	134.48	157.424
3.61	77.4808	152.229		3.61	134.852	157.808
3.625	77.9469	152.587		3.625	135.22	158.189
3.64	78.419	152.951		3.64	135.589	158.567
3.655	78.8852	153.307		3.655	135.959	158.947
3.67	79.3577	153.668		3.67	136.322	159.33
3.685	79.8284	154.029		3.685	136.691	159.709
3.7	80.3042	154.388		3.7	137.057	160.089
3.715	80.7766	154.745		3.715	137.428	160.474
3.73	81.2554	155.104		3.73	137.799	160.856
3.745	81.7326	155.463		3.745	138.17	161.237
3.76	82.2095	155.819		3.76	138.537	161.615
3.775	82.6901	156.177		3.775	138.909	161.994
3.79	83.1681	156.534		3.79	139.278	162.372
3.805	83.6523	156.894		3.805	139.642	162.75
3.82	84.1332	157.25		3.82	140.013	163.129
3.835	84.6199	157.61		3.835	140.378	163.51
3.85	85.1036	157.97		3.85	140.746	163.895
3.865	85.594	158.329		3.865	141.117	164.273
3.88	86.0807	158.688		3.88	141.486	164.654
3.895	86.5701	159.046		3.895	141.852	165.036
3.91	87.0629	159.406		3.91	142.226	165.414
3.925	87.5531	159.761		3.925	142.594	165.789
3.94	88.048	160.121		3.94	142.961	166.17
3.955	88.5412	160.475		3.955	143.332	166.55
3.97	89.0383	160.832		3.97	143.705	166.928
3.985	89.5337	161.188		3.985	144.076	167.309
4	90.0348	161.547		4	144.446	167.687

[truncated: 4 more sheets: Fig.S5, Fig.S12, Table S1, Table S2]
